# Supplementary material for: Chimeric antigen receptor macrophages target and resorb amyloid plaques
Source: JCI Insight. 2024 Mar 22;9(6):e175015. doi: 10.1172/jci.insight.175015 (PMC11063938; doi:10.1172/jci.insight.175015)
Supplement: Supporting data values [file jciinsight-9-175015-s056.xlsx]

## Sheet: 1C
Percent AF488+ cells
	Conditions:
Time (hrs)	untransduced mac					E(t) CAR-M					E CAR-M					AB CAR-M
0	0	0	0			0	0	0			0	0	0			0	0	0
2	8.72	7.21	6.81	6.63	6.86	7.34	7.35	7.4	5.97	6.82	3.66	3.41	3.48	3.99	3.57		29.5	30.1	29.8	29.3
4	21.7	20.9	21.8	22.1	22.7	17.2	16.2	18.9	18	17.7	10.5	11.9	11.2	11.2	9.85	47.8	47.2	47.4	47.5	47
Mean fluoresence intensity
	Conditions:
Time (hrs)	untransduced mac					E(t) CAR-M					E CAR-M					AB CAR-M
0	-95.6	-72.5	-88			116	501	-4.69			-78.1	53.8	-234			36.1	-88.8	-144
2	678000	647000	633000	630000	640000	526000	526000	503000	469000	507000	465000	453000	463000	454000	451000		1250000	1250000	1250000	1240000
4	1030000	1030000	1040000	1050000	1060000	772000	792000	804000	749000	742000	717000	746000	735000	736000	715000	1590000	1590000	1610000	1570000	1600000

## Sheet: 1F
% change from macrophages incubated without brain slices
marker:	untransduced mac					E(t) CAR-M					E CAR-M					AB CAR-M
CD86	12.1437	5.84329	2.07182	4.83221	7.19895	-1.02433	-0.766284	-2.33463	-5.34045	-0.25413	-10.4123	-16.7951	-12.8135	-15.5761	-11.0511	44.1221	45.2096	38.796	38.1757	44.4613
CD206	13.7574	0.681431	6.57051	9.6124	14.0118	-3.37079	-2.34858	-4.94297	-4.0201	1.54578	-14.2677	-19.5509	-11.5906	-13.125	-11.8665	3.07377	-8.73563	-30.303	-25.4642	-24.147
MHC-II	50.8796	47.8448	45.4955	41.8269	46.0624	61.105	62.0996	60.1133	60.5049	63.1414	54.8495	53.9249	54.9249	52.7972	43.1579	80.5027	79.9261	77.0886	77.1368	74.0811
CD40	42.097	38.9624	40.7445	33.8925	40.571	21.697	21.8863	22.542	21.5067	25.3179	15.3846	15.2616	18.9152	16.8331	14.5161	47.2603	49.2586	41.7769	41.8868	41.8868
PD-L1	83.8678	81.9926	81.9058	82.0125	83.8143	66.443	65.4818	65.705	66.696	67.6313	41.4018	38.3009	45.1855	43.5879	34.8316	88.7246	89.3802	85.9057	86.7994	86.9797

## Sheet: 2B
plaque load (%area, whole brain)
HJ3.4	No cells	Control CAR-M	Aβ CAR-M	Aβ CAR-M - GFPLuc
	1.581	1.447	0.573	0.455
	1.435	1.419	0.643	0.642
	1.771	1.838	0.654	0.782
	1.646	1.533	0.562	0.291
	1.856	1.032	0.59	0.641
	1.373	1.132	0.646	0.706
X-34	No cells	Control CAR-M	Aβ CAR-M	Aβ CAR-M - GFPLuc
	0.749	0.757	0.5	0.463
	0.623	0.868	0.668	0.584
	0.82	1.082	0.567	0.788
	0.785	0.823	0.435	0.301
	1.2	0.575	0.409	0.481
	0.623	0.59	0.486	0.584

## Sheet: 2D
plaque count (hj3.4, whole brain)
diameter (um):	No cells						Control CAR-M						Aβ CAR-M						Aβ CAR-M - GFPLuc
<10	255	259	276	259	276	274	248	300	268	311	254	288	160	154	176	184	184	215	129	162	159	75	158	175
10-20	320	295	327	314	299	320	301	350	311	343	282	286	119	145	124	126	145	163	85	143	163	75	165	140
20-35	223	184	184	169	150	184	183	196	187	183	137	138	70	61	84	51	73	66	51	62	96	37	89	77
35-60	21	22	29	34	30	17	20	20	30	31	25	19	9	11	8	10	10	17	4	16	17	1	11	12
60-90	10	3	13	11	10	7	8	7	10	7	1	1	3	1	1	1	0	0	3	2	1	0	1	3

## Sheet: 2E
plque fold clearance (AB CAR-M/control CAR-M)
diameter (um)->	<10	10-20	20-35	35-60	60-90
	1.56983	2.58519	2.65432	2.3	2.66667
	1.81771	2.29214	2.90909	1.84615	4
	1.38197	2.20339	2.08411	3.77778	10
	1.66822	2.61783	3.23438	3.33333	7
	1.3379	1.87429	1.91765	2.8
	1.34583	1.70745	1.96202	1.10526
					*60-90 lacks datapoints due to lack of plaques this size in some brain slice samples

## Sheet: 2g
	intracellular amyloid area/cell (um2)
time (hrs)	E(t) CAR-M																		AB CAR-M
0.5	14.4954	6.87649	0.757686	2.05013	3.82356	3.45183	0.580601	3.80006	0.507375	5.8897	1.40183	2.83723	4.04993	2.34451	5.79099	1.72083	5.99789	5.24718	4.09738	3.37896	4.73912	6.54315	3.46852	6.75975	2.37901	1.90671	3.04714	2.78107	1.93318	5.0133	3.47442	0.723714	3.53251	1.9763	3.43768	3.35353
1	2.86614	5.46979	5.04223	2.31462	3.78811	1.35823	3.14235	3.18905	3.2863	2.16299	4.74999	0.578257	0.415194	4.47199	1.9898	11.9033	0.808911	0.955906	0.643342	2.57339	0.771126	0.79899	2.18663	0.893885	0.579785	2.32711	0.282232	0.846091	3.41121	0.779407	2.17483	3.31682	0.676848	0.85566	0.267074	1.49297
2	4.55718	0.56708	3.35594	2.40488	3.59179	0.539778	0.246985	4.27088	3.92017	5.59573	4.2393	7.8592	3.23354	1.10918	1.95934	0.319403	1.58763	2.09843	0.770755	0.613084	0.0718476	0.0892962	0.177301	1.26202	0.79675	1.39063	0.666747	0.970332	1.62061	1.13855	0.909076	0.6384	0.0535162	0.287022	0.924876	1.14023
4	0.561218	2.99326	5.26961	2.83153	0.730605	0.959671	0.470174	3.77621	1.9045	0.461557	1.38117	2.15704	2.78515	2.3404	1.49709	0.258989	2.88307	0.813212	0.0131173	0.386185	0.215301	0.132224	0.343261	0.214337	0.99115	1.07509	1.04031	0.255212	0.0111983	0.556344	0.119506	0.890032	0.00632223	0.133513	0.402029	0.894628

## Sheet: 3B
survival without cytokines in vitro, live cell count (% change from baseline)
days	First gen AB CAR-M				Reinforced AB CAR-M
1	0	0	0	0	0	0	0	0
4	-48.3188	-20.7871	-65.6509	-132.278	45.4138	-19.6193	-23.935	-27.2915
7	39.4406	-79.6279	-25.6559	-185.762	18.8362	9.6435	-22.08	-23.2765
10	-307.303	-86.2696	-92.4347	-391.119	-0.300056	-98.028	-24.9148	21.7236
13	-149.689	-560.587	-370.974	-926.616	4.27608	-56.4323	-48.4278	-23.5332
14	-1231.62	-598.474	-648.388	-806.042	37.7364	9.83971	-8.15695	10.2917

## Sheet: 3D
bioluminesence data
Days	Busulfan Preconditioning APP/PS1 mice																				PLX5622 Preconditioning MCSF Construct HP Injection
2																												37900	32200	46400	44500
3	18750	46100	60000	53700	38600	64700	43700	47400	38300	55400														33900	36900	32600	36000									26800	114000	101000
4																					133000	114000	42300									94900	40100	210000	47800
5																												84400	53600	107000	173000
6	206600	45200	79200	49100	88600	102000	57400	68100	69200	131000														112000	94300	263000	282000									87600	260000	136000
7																					493000	156000	169000					277000	396000	736000	500000	220000	54400	703000	86900
8
9																								301000	324000	317000	108000									28900	946000	324000
10	223000	58200	167000	88100	121000		47200	59300	52900	73800											305000	170000	489000									464000	42000	40600	230000
11
12																					113000	259000	368000	27300	119000	135000	324000	157000	63100							17360		58010
13		59100	66300	74800	131000		109000	82400	116000	211000																						57480	26380	98780	39600
14																												49200	30580
15	46570

## Sheet: 3E
fold expansion in vivo, peak BLI flux (p/s)/first measured BLI flux (p/s)
	PBS, WT mice, CAR-M	Busulfan, WT mice, CAR-M	Busulfan, APP/PS1 mice, CAR-M	PLX5622, APP/PS1 mice, Self-sustaining CAR-M
	1.69249	0.62471	11.8933	0.849624
	0.761988	0.687857	1.282	2.27193
	2.36201	1.29672	2.78333	11.5603
	1.43913	0.564063	1.6406	8.87906
	1.09363	0.595374	3.13472	8.78049
	4.11066	9.61039	1.57651	9.72393
		7.1738	2.49428	9
		0.831812	1.7384	7.30871
		0.91468	3.02872	12.2981
		1.20721	3.80866	15.8621
		2.23039		11.236
		1.06306		4.88936
		2.17472		1.35661
		1.07059		3.34762
				4.81172
				3.26866
				8.29825
				3.20792

## Sheet: 3G
in vivo plaque load
HJ3.4 slices	Control CAR M	Ab CAR M		X-34 slices	Control CAR M	Ab CAR M		HJ3.4 per mouse	Control CAR M	Ab CAR M		x34 per mouse	Control CAR M	Ab CAR M
	3.819	4.167			4.688	3.819			4.44875	4.95756			6.46725	4.41967
	3.299	5.729			7.118	3.299			4.00229	1.97357			8.4445	3.08951
	4.861	4.861			8.16	4.708			3.502	3.6186			8.19112	6.525
	4.514	6.771			5.903	4.514			4.99087	3.2292			8.08413	5.56075
	6.076	7.118			4.278	6.076			5.60757	3.61529			5.10029	4.23943
	5.035	3.646			8.028	5.035			6.759	3.098			8.72286	3.226
	3.125	5.035			6.881	3.125			3.559	3.09617			3.43384	2.93132
	4.861	4.34			8.461	4.861			4.52885	2.38229			2.80077	1.45831
	4.086	2.951			8.945	4.34			4.59959	2.54668			4.58566	1.72607
	3.502	2.335			9.633	3.51711			3.49999	1.52646			5.02977	2.57862
	3.307	1.946			9.174	3.44			3.51552	3.1821			2.30899	2.197
	3.891	0.973			12.156	3.44			3.87407	0.8489			3.68894	0.923137
	2.724	1.946			6.729	1.606			2.3899	2.07518			2.14253	1.50798
	6.226	0.973			7.103	2.611			2.49868	1.3484			1.55363	0.6704
	4.28	2.918			5.421	3.916			2.25837	2.21344			2.45569	2.30477
	2.14	2.724			7.477	1.828			2.80943	1.58955			2.26354	1.68407
	2.335	1.167			8.224	4.358			2.18075	1.62222			2.71299	2.43672
	4.086	4.28			9.533	4.112			3.3626	2.55481			2.36101	1.60794
	3.113	3.696			5.607	5.047
	3.502	5.837			14.579	6.355
	3.696	3.113			4.213	6.729
	4.669	3.299			3.326	3.455
	3.891	1.736			6.011	3.659
	4.086	4.167			5.523	4.472
	5.755	3.472			5.543	3.862
	5.036	3.472			7.317	5.081
	4.856	2.878			3.769	5.488
	4.496	2.804			5.069	3.659
	5.396	3.364			8.756	4.378
	4.676	3.925			5.991	5.76
	5.216	4.673			9.677	2.304
	4.496	1.869			16.59	5.76
	4.86	5.794			6.682	3.226
	5.421	3.12			8.295	1.005
	4.673	3.293			2.261	4.02
	5.794	1.56			5.025	3.769
	6.355	2.08			3.015	0.8975
	5.421	2.08			1.7558	1.7994
	6.729	3.986			1.8909	1.1589
	6.932	2.426			4.81	2.3527
	2.773	6.239			3.577	1.5162
	5.546	1.563			2.8364	1.3986
	6.932	2.083			1.9345	1.0849
	2.778	3.472			3.7773	2.2039
	2.604	5.035			3.2533	0.9556
	3.819	2.778			3.8035	1.0933
	4.514	3.646			4.6725	1.4118
	2.951	3.3613			4.4629	2.983
	4.688	1.9827			4.1747	1.7088
	3.5392	3.3971			5.5983	2.7293
	4.5745	3.2482			5.9127	1.6856
	4.1956	1.0117			5.6157	1.3406
	5.0651	1.1775			4.1378	3.3144
	5.7723	2.4975			5.9586	4.2402
	4.0264	2.187			5.9399	2.1616
	4.2751	2.8913			5.1208	1.5979
	4.2051	2.4794			6.9978	1.6195
	3.3773	2.014			4.4608	2.0254
	4.6129	4.0568			2.4153	1.7663
	4.3822	1.6516			3.6838	1.6583
	4.7076	1.0613			6.5531	1.5244
	6.8328	1.6586			2.2549	1.0667
	3.8097	0.8643			3.4176	1.6454
	5.1936	1.6777			2.5468	1.5676
	4.7066	2.3704			1.973	1.6157
	3.8471	1.5456			1.6308	3.025
	4.4754	3.9511			4.0618	2.2196
	3.8234	2.8712			0.8103	1.5251
	2.134	2.7688			1.7767	3.3874
	2.4244	4.1251			4.0366	2.6273
	4.5525	3.1783			3.019	1.1425
	2.1103	4.5601			6.2851	2.0334
	3.4262	2.4566			3.2807	1.2987
	3.7773	1.8537			3.4067	0.5234
	4.7555	0.6373			4.2886	0.6009
	3.4716	0.1554			3.4357	1.2309
	3.7074	0.7539			1.6331	0.5718
	2.441	0.5752			4.1239	1.2502
	3.4541	0.9311			4.6957	1.0176
	2.4684	0.6307			3.6877	0.8916
	4.0489	1.2539			2.3745	1.1997
	4.8311	3.0432			2.1426	0.8614
	5.4819	1.2496			1.0571	1.9701
	7.0099	2.0182			2.6499	1.1549
	2.5347	2.6928			1.2329	2.3538
	4.0074	2.2668			3.1158	1.5598
	4.3667	1.12			2.481	1.444
	2.3413	2.1054			2.3185	2.654
	2.1044	2.1054			1.3353	0.6704
	4.9116	1.3484			2.2682	3.3847
	3.9916	3.4786			1.4708	2.2647
	2.6271	1.3864			0.9356	2.485
	2.2812	1.9978			1.4511	1.8515
	1.426	1.4368			2.7033	1.2454
	1.5044	2.304			1.1245	2.3673
	1.867	2.0706			2.5064	2.7933
	2.7102	2.7448			3.1307	2.6893
	3.1848	3.143			3.4368	1.6617
	1.852	1.359			1.1707	1.7288
	2.504	1.7456			1.6909	1.2239
	2.6252	1.1088			3.6485	2.5091
	3.0348	1.6794			2.4161	0.9842
	3.1906	1.0444			1.6454	1.9231
	1.3114	2.035			2.2413	1.2692
	3.4154	1.3342			1.5376	2.4611
	5.1258	2.441			2.4581	1.3732
	2.6408	1.328			2.4402	1.65
	1.859	1.4086			2.4878	1.9551
	2.5398	0.9216			1.9766	1.0005
	1.6196	2.1936			2.1609	1.6664
	1.6882	1.4364			2.8058	1.2695
	3.4242	1.6348			1.487	2.7588
	2.3518	1.6262			1.5528	3.172
	2.326	1.665			2.8397	2.9374
	2.5038	1.7254			2.1878	2.0654
	1.4414	1.9884			3.5341	2.634
	2.0126	2.0869			3.2536	3.7993
	2.2528	2.2556			2.6773	4.3322
	4.7222	3.7336			3.5774	1.5979
	1.697	2.4271			3.3072	1.6195
	3.394	2.6815			4.3574	2.0254
	4.4516	1.9926			1.749	1.7663
	1.9396	1.9154			2.6775	1.6583
	3.1514	3.422			2.25	1.5244
	1.473	2.4786			1.6497	1.0667
	2.3102				2.4141	1.6454
	1.5536				1.4294	1.5676
	3.6424
	2.1264
	2.2084
	1.4234
	0.8152
	2.3896
	3.1358
	2.2098
	4.0023
	3.8794
	2.6539
	3.7544
	3.1214
	3.917

[truncated: 9 more sheets: s2b, s3b, s3F, s4b, s4d, s5b, s6b, s6c, s6d]
